# Supplementary material for: From comorbidities of chronic obstructive pulmonary disease to identification of shared molecular mechanisms by data integration
Source: BMC Bioinformatics. 2016 Nov 22;17(Suppl 15):23–35. doi: 10.1186/s12859-016-1291-3 (PMC5133493; doi:10.1186/s12859-016-1291-3)
Supplement: Supplementary file 1 — Association between genes not-associated with age, smoking or life-style and disease groups. In each cell, a 2 (1) denotes that association between gene and disease cluster was identified using mapping1_DG and mapping2_DG (only when mapping2_DG). (XLSX 38 kb) [file 12859_2016_1291_MOESM1_ESM.xlsx]

## Sheet: Supp. Table 8. Disease-Gene map
ID	Name	Type	link	Description	Reference
CTD	The comparative Toxicogenomics Database	gene-disease associations	http://ctdbase.org	"provides manually curated information about chemical–gene/protein interactions, chemical–disease and gene–disease relationships"	Grondin, C.J. et al., 2016. Advancing Exposure Science through Chemical Data Curation and Integration in the Comparative Toxicogenomics Database. Environmental Health Perspectives,
PheGenI	Phenotype-Genotype Integrator	gene-disease associations	http://www.ncbi.nlm.nih.gov/gap/phegeni	"merges NHGRI genome-wide association study (GWAS) catalog data with several databases housed at the National Center for Biotechnology Information (NCBI), including Gene, dbGaP, OMIM, GTEx and dbSNP"	Ramos, E.M. et al., 2014. Phenotype-Genotype Integrator (PheGenI): synthesizing genome-wide association study (GWAS) data with existing genomic resources. European journal of human genetics : EJHG, 22(1), pp.144–7. Available at: http://www.ncbi.nlm.nih.gov/pubmed/23695286.
OMIM	Online Mendelian Inheritance in Man	gene-disease associations	http://www.omim.org	"OMIM is a comprehensive, authoritative compendium of human genes and genetic phenotypes that is freely available and updated daily"	Amberger, J.S. et al., 2015. OMIM.org: Online Mendelian Inheritance in Man (OMIM??), an Online catalog of human genes and genetic disorders. Nucleic Acids Research, 43(D1), pp.D789–D798.
MeSH	Medical Subject Headings	Vocabulary thesaurus	https://www.nlm.nih.gov/mesh/MBrowser.html	"National Library of Medicine's controlled vocabulary thesaurus. It consists of sets of terms naming descriptors in a hierarchical structure that permits searching at various levels of specificity."	Cobb, W.S. et al., 2009. Mesh terminology 101. Hernia, 13(1), pp.1–6.
ICD9	International Classification of Diseases version 9	Disease ontology. Healthcare classification system	http://www.who.int/classifications/icd/en/	"It is the diagnostic classification standard for all clinical and research purposes. ICD defines the universe of diseases, disorders, injuries and other related health conditions, listed in a comprehensive, hierarchical fashion"	Slee, V.N., 1978. The International Classification of Diseases: Ninth Revision (ICD-9). Ann Intern Med. 88:424–6.
ICD10	International Classification of Diseases version 10	Disease ontology. Healthcare classification system	http://www.who.int/classifications/icd/en/	"It is the diagnostic classification standard for all clinical and research purposes. ICD defines the universe of diseases, disorders, injuries and other related health conditions, listed in a comprehensive, hierarchical fashion"	The international conference for the tenth revision of the International Classification of Diseases. Strengthening of Epidemiological and Statistical Services Unit. World Health Organization, Geneva. World Health Stat Q. 1990;43:204–45.
SNOMED-CT	Systematized Nomenclature of Medicine - Clinical terms	Clinical health terminology	http://www.ihtsdo.org/snomed-ct	"Is one of a suite of designated standards for use in U.S. Federal Government systems for the electronic exchange of clinical health information and is also a required standard in interoperability specifications of the U.S. Healthcare Information Technology Standards Panel. The clinical terminology is owned and maintained by the International Health Terminology Standards Development Organisation …	Wang, A.Y. et al., 2001. Mapping between SNOMED RT and Clinical terms version 3: a key component of the SNOMED CT development process. Proc AMIA Symp.;741–5.
UMLS	Unified Medical Language System	Bridge between vocabularies and ontologies	https://www.nlm.nih.gov/research/umls	"integrates and distributes key terminology, classification and coding standards, and associated resources to promote creation of more effective and interoperable biomedical information systems and services, including electronic health records"	(1) Bodenreider, O. et al., 1998. Evaluation of the Unified Medical Language System as a Medical Knowledge Source. Journal of the American Medical Informatics Association, 5, pp.76–87. (2)Problems, T., The Unified Medical Language System : Collaboration : The Real Grand Challenge. , pp.12–17.
NCIt	NCI Thesaurus	Disease ontology	https://ncit.nci.nih.gov/ncitbrowser/	"is a wide-ranging biomedical terminology database that covers most terminologies used by NCI for clinical care, translational and basic research, and public information and administrative activities"	Hartel, F.W. et al., 2005. Modeling a description logic vocabulary for cancer research. Journal of Biomedical Informatics, 38(2), pp.114–129.
Synergy-KB	Synergy-COPD Knowledge Base	Semantic Mapping	http://www.copdknowledgebase.eu	"publicly available knowledge resource dedicated to COPD and combining genetic information with molecular, physiological and clinical data as well as mathematical modelling. Its integrated analysis functions provide overviews about clinical trends and connections while its semantically mapped content enables complex analysis approaches"	Cano, I. et al., 2014. The COPD Knowledge Base: enabling data analysis and computational simulation in translational COPD research. Journal of translational medicine, 12 Suppl 2(Suppl 2), p.S6. Available at: http://www.pubmedcentral.nih.gov/articlerender.fcgi?artid=4255911&tool=pmcentrez&rendertype=abstract [Accessed January 11, 2015].
Biomax-mapping	Biomax Text-Mining	Text-ming	http://www.copdknowledgebase.eu	"Natural language processing based gene - disease associations mined from all available PubMed abstractes generated as part of the NCI cancer gene index (1) as well as further COPD specific text mining (2) and publicly available within the COPD knowledge base"	(1) Suh, K.S. et al., 2010. Ovarian cancer biomarkers for molecular biosensors and translational medicine. Expert Rev. Mol. Diagn.;10:1069–83. (2) Maier, D. et al., 2011. Knowledge management for systems biology a general and visually driven framework applied to translational medicine. BMC Syst Biol.;5:38.
