# Supplementary material for: From comorbidities of chronic obstructive pulmonary disease to identification of shared molecular mechanisms by data integration
Source: BMC Bioinformatics. 2016 Nov 22;17(Suppl 15):23–35. doi: 10.1186/s12859-016-1291-3 (PMC5133493; doi:10.1186/s12859-016-1291-3)
Supplement: Supplementary file 3 — Disease groups in detail. ICD codes are shown as ordered by a RR-based hierarchical clustering; the tables includes the information of co-occurrence between COPD and the ICD9 codes selected in ICD9selected. The columns of the table denote: ICD9: the ICD9 code. GROUP: the DG the ICD9 code pertains to. NAME: the name of the ICD9 3-digit group. prevalence ICD: prevalence of ICD9 code in Medicare. common_diagnoses: prevalence of ICD9 code and COPD simultaneously. RR: COPD-ICD9 code relative risk. Φ: COPD-ICD9 code Φ. (XLSX 46 kb) [file 12859_2016_1291_MOESM3_ESM.xlsx]

## Sheet: Supp. Table 1
ICD9	GROUP	NAME	prevalence ICD	common_diagnoses	RR	F
493	1	Asthma	462527	164876	2.42286	0.113333
786	1	Symptoms involving respiratory system and other chest symptoms	910651	214422	1.60039	0.06833
494	1	Bronchiectasis	39448	16279	2.80486	0.041295
490	1	Bronchitis, not specified as acute or chronic	105196	29855	1.92898	0.034797
512	1	Pneumothorax	60804	24251	2.71086	0.048638
519	1	Other diseases of respiratory system	69360	26819	2.6281	0.049451
516	1	Other alveolar and parietoalveolar pneumonopathy	37243	15092	2.7543	0.038997
466	1	Acute bronchitis and bronchiolitis	434063	176710	2.76705	0.136194
484	1	Pneumonia in infectious diseases classified elsewhere	2384	892	2.54312	0.008667
482	1	Other bacterial pneumonia	424371	187198	2.99823	0.152224
485	1	Bronchopneumonia, organism unspecified	80027	31325	2.6605	0.054197
465	1	Acute upper respiratory infections of multiple or unspecified sites	87059	24596	1.92026	0.031337
135	1	Sarcoidosis	745611	160463	1.46276	0.047334
769	1	Respiratory distress syndrome	55	25	3.08949	0.001782
495	1	Extrinsic allergic alveolitis	1860	618	2.25831	0.006242
515	1	Postinflammatory pulmonary fibrosis	194456	74182	2.5929	0.081404
511	1	Pleurisy	633928	170660	1.82979	0.077909
518	1	Other diseases of lung	1052577	373012	2.40867	0.173378
514	1	Pulmonary congestion and hypostasis	39893	11896	2.02681	0.023626
212	1	Benign neoplasm of respiratory and intrathoracic organs	7821	1758	1.5278	0.00537
415	1	Acute pulmonary heart disease	153373	43048	1.90771	0.041131
416	1	Chronic pulmonary heart disease	163448	84306	3.50581	0.117262
417	1	Other diseases of pulmonary circulation	1461	462	2.14932	0.005053
517	1	Lung involvement in conditions classified elsewhere	6379	1622	1.72825	0.006692
508	1	Respiratory conditions due to other and unspecified external agents	7061	3170	3.05142	0.019833
510	1	Empyema	14282	4922	2.3424	0.018463
513	1	Abscess of lung and mediastinum	8950	3847	2.92151	0.020916
934	1	Foreign body in trachea, bronchus, and lung	12377	5057	2.77707	0.022751
502	1	Pneumoconiosis due to other silica or silicates	2776	1515	3.70939	0.016421
506	1	Respiratory conditions due to chemical fumes and vapors	1975	703	2.41934	0.007256
500	1	Coal workers' pneumoconiosis	18663	11123	4.05088	0.047974
501	1	Asbestosis	16856	7677	3.09561	0.031315
507	1	Pneumonitis due to solids and liquids	205276	55991	1.85391	0.044855
503	1	Pneumoconiosis due to other inorganic dust	229	108	3.20551	0.003839
504	1	Pneumonopathy due to inhalation of other dust	300	179	4.05546	0.006087
505	1	Pneumoconiosis, unspecified	2764	1679	4.12878	0.018922
491	1	Chronic bronchitis	539399	274983	3.46501	0.212681
492	1	Emphysema	367692	180444	3.33555	0.165243
410	2	Acute myocardial infarction	945829	187389	1.34661	0.04026
411	2	Other acute and subacute forms of ischemic heart disease	1272976	245335	1.30993	0.042341
412	2	Old myocardial infarction	634192	135028	1.44714	0.041992
413	2	Angina pectoris	1037307	216813	1.42065	0.051364
414	2	Other forms of chronic ischemic heart disease	3212741	655855	1.38753	0.092034
426	2	Conduction disorders	894499	172346	1.30957	0.034895
427	2	Cardiac dysrhythmias	3205790	663372	1.40647	0.096395
402	2	Hypertensive heart disease	626929	132002	1.4311	0.040241
440	2	Atherosclerosis	531875	134897	1.72386	0.061999
405	2	Secondary hypertension	14921	3328	1.51598	0.007254
428	2	Heart failure	2426031	665859	1.8655	0.171869
785	2	Symptoms involving cardiovascular system	370573	78726	1.44395	0.031537
404	2	Hypertensive heart and chronic kidney disease	67001	18093	1.83543	0.024937
422	2	Acute myocarditis	1318	272	1.40269	0.001682
394	2	Diseases of mitral valve	49207	9422	1.30144	0.007706
396	2	Diseases of mitral and aortic valves	242472	50338	1.41105	0.023501
397	2	Diseases of other endocardial structures	114972	25468	1.50561	0.019807
420	2	Acute pericarditis	31853	6196	1.32212	0.006621
423	2	Other diseases of pericardium	46602	9330	1.36077	0.008974
424	2	Other diseases of endocardium	915503	177688	1.31919	0.036431
425	2	Cardiomyopathy	345433	99440	1.95662	0.065544
429	2	Ill-defined descriptions and complications of heart disease	701280	167643	1.62481	0.06187
798	2	Sudden death, cause unknown	826	168	1.38241	0.001264
393	2	Chronic rheumatic pericarditis	219	49	1.52076	0.000886
488	3	Influenza due to identified avian influenza virus	18	6	2.26562	0.000618
483	3	Pneumonia due to other specified organism	21066	7353	2.37242	0.02293
480	3	Viral pneumonia	20792	6029	1.97087	0.016115
481	3	Pneumococcal pneumonia [Streptococcus pneumoniae pneumonia]	109177	47717	2.97065	0.075211
486	3	Pneumonia, organism unspecified	1225353	425712	2.36137	0.182103
487	3	Influenza	54376	14290	1.78622	0.021132
112	3	Candidiasis	150346	44122	1.99467	0.04462
117	3	Other mycoses	9603	2931	2.07452	0.012116
136	3	Other and unspecified infectious and parasitic diseases	6710	1559	1.57918	0.005458
126	3	Ancylostomiasis and necatoriasis	11675	2667	1.55265	0.006872
127	3	Other intestinal helminthiases	535	178	2.26139	0.003356
125	3	Filarial infection and dracontiasis	526	118	1.52477	0.001384
122	3	Echinococcosis	25987	6724	1.75865	0.014081
128	3	Other and unspecified helminthiases	580	107	1.25391	0.000703
131	3	Trichomoniasis	3371	733	1.47793	0.003192
121	3	Other trematode infections	2102	450	1.45509	0.0024
133	3	Ascariasis	6947	1746	1.70827	0.006792
134	3	Other infestation	642	129	1.36573	0.001066
132	3	Pediculosis and phthirus infestation	1154	302	1.77873	0.003043
100	3	Leptospirosis	474993	114519	1.6387	0.05158
680	3	Carbuncle and furuncle	3445	731	1.44224	0.002986
682	3	Other cellulitis and abscess	478628	90851	1.29015	0.023525
141	4	Malignant neoplasm of tongue	7382	1873	1.72454	0.007162
144	4	Malignant neoplasm of floor of mouth	3295	916	1.88951	0.005874
140	4	Malignant neoplasm of lip	1735	391	1.53174	0.002548
150	4	Malignant neoplasm of esophagus	12927	3580	1.88232	0.011544
188	4	Malignant neoplasm of bladder	109910	25774	1.59387	0.022742
145	4	Malignant neoplasm of other and unspecified parts of mouth	4922	1173	1.61982	0.005003
146	4	Malignant neoplasm of oropharynx	2990	931	2.11635	0.007022
147	4	Malignant neoplasm of nasopharynx	1463	330	1.53313	0.002346
148	4	Malignant neoplasm of hypopharynx	2612	910	2.36797	0.008042
149	4	Malignant neoplasm of other and ill-defined sites within the lip, oral cavity, and pharynx	2472	923	2.53783	0.008795
161	4	Malignant neoplasm of larynx	13760	5655	2.79333	0.024209
195	4	Malignant neoplasm of other and ill-defined sites	10174	2191	1.46372	0.005382
151	4	Malignant neoplasm of stomach	28149	5260	1.27008	0.005218
159	4	Malignant neoplasm of other and ill-defined sites within the digestive organs and peritoneum	2351	463	1.33856	0.001888
164	4	Malignant neoplasm of thymus, heart, and mediastinum	2113	678	2.18092	0.006244
199	4	Malignant neoplasm without specification of site	61494	13861	1.53204	0.015211
239	4	Neoplasms of unspecified nature	36550	8777	1.63218	0.013921
238	4	Neoplasm of uncertain behavior of other and unspecified sites and tissues	50194	11520	1.55995	0.014457
201	4	Hodgkin's disease	4894	926	1.28604	0.002302
208	4	Leukemia of unspecified cell type	7629	1573	1.40142	0.004034
206	4	Monocytic leukemia	835	166	1.35123	0.001167
170	4	Malignant neoplasm of bone and articular cartilage	5275	990	1.27562	0.002303
194	4	Malignant neoplasm of other endocrine glands and related structures	1681	339	1.37069	0.001748
232	4	Carcinoma in situ of skin	2234	414	1.25958	0.001411
198	4	Secondary malignant neoplasm of other specified sites	278346	56790	1.38674	0.023724
186	4	Malignant neoplasm of testis	440	87	1.34393	0.00083
187	4	Malignant neoplasm of penis and other male genital organs	2104	422	1.36325	0.001917
189	4	Malignant neoplasm of kidney and other and unspecified urinary organs	50052	9230	1.2534	0.006533
173	4	Other malignant neoplasm of skin	42986	8310	1.31396	0.0075
234	4	Carcinoma in situ of other and unspecified sites	408	82	1.36604	0.00085
235	4	Neoplasm of uncertain behavior of digestive and respiratory systems	32742	6725	1.39603	0.008253
176	4	Kaposi's sarcoma	835	196	1.59543	0.001979
207	4	Other specified leukemia	580	115	1.34766	0.000963
162	5	Malignant neoplasm of trachea, bronchus, and lung	198956	85881	2.93392	0.099986
231	5	Carcinoma in situ of respiratory system	1715	743	2.94465	0.009264
197	5	Secondary malignant neoplasm of respiratory and digestive systems	238835	48816	1.38923	0.022082
165	5	Malignant neoplasm of other and ill-defined sites within the respiratory system and intrathoracic organs	86	34	2.68713	0.0018
163	5	Malignant neoplasm of pleura	2817	756	1.82408	0.005031
460	6	Acute nasopharyngitis [common cold]	2686	707	1.78905	0.004704
473	6	Chronic sinusitis	92906	22101	1.61688	0.021705
477	6	Allergic rhinitis	17928	4408	1.67116	0.010344
381	6	Nonsuppurative otitis media and Eustachian tube disorders	6696	1393	1.41398	0.003897
382	6	Suppurative and unspecified otitis media	18594	3539	1.29365	0.004609
461	6	Acute sinusitis	41226	10600	1.74761	0.017487
462	6	Acute pharyngitis	20737	4317	1.41496	0.006879
464	6	Acute laryngitis and tracheitis	10753	2689	1.69969	0.008349
528	6	Diseases of the oral soft tissues, excluding lesions specific for gingiva and tongue	22743	4922	1.47097	0.008177
529	6	Diseases and other conditions of the tongue	4521	1112	1.67178	0.005196
472	6	Chronic pharyngitis and nasopharyngitis	7650	2251	1.99997	0.010063
476	6	Chronic laryngitis and laryngotracheitis	1473	537	2.47788	0.006524
478	6	Other diseases of upper respiratory tract	45680	12142	1.80665	0.019865
380	6	Disorders of external ear	21514	4329	1.36765	0.006208
933	6	Foreign body in pharynx and larynx	11350	3817	2.28578	0.015763
470	6	Deviated nasal septum	9388	1799	1.30247	0.003372
101	6	Vincent's angina	12214	2618	1.45687	0.00581
54	6	Other Operations On Abdominal Region	19152	4285	1.52071	0.008295
281	7	Other deficiency anemias	171688	33810	1.33849	0.016239
280	7	Iron deficiency anemias	709101	137008	1.31325	0.031201
284	7	Aplastic anemia and other bone marrow failure syndromes	87265	17117	1.3332	0.01136
287	7	Purpura and other hemorrhagic conditions	161730	31257	1.31361	0.014597
288	7	Diseases of white blood cells	181393	41438	1.5527	0.027266
289	7	Other diseases of blood and blood-forming organs	69192	17066	1.67643	0.02052
286	7	Coagulation defects	114139	23073	1.37397	0.014597
790	7	Nonspecific findings on examination of blood	301943	68120	1.53341	0.034111
773	7	Hemolytic disease of fetus or newborn, due to isoimmunization	50	11	1.49531	0.000403
787	8	Symptoms involving digestive system	397476	82410	1.40922	0.030138
530	8	Diseases of esophagus	637377	135099	1.44067	0.041493
531	8	Gastric ulcer	284044	55914	1.33796	0.020947
532	8	Duodenal ulcer	214718	45225	1.43159	0.023195
533	8	Peptic ulcer, site unspecified	218209	58390	1.81876	0.044365
535	8	Gastritis and duodenitis	592308	134121	1.53907	0.048842
578	8	Gastrointestinal hemorrhage	647103	136812	1.43701	0.041477
534	8	Gastrojejunal ulcer	8195	2037	1.68947	0.007181
537	8	Other disorders of stomach and duodenum	65670	14131	1.46256	0.013669
536	8	Disorders of function of stomach	154082	36115	1.59311	0.026938
571	8	Chronic liver disease and cirrhosis	127460	28940	1.54324	0.022418
572	8	Liver abscess and sequelae of chronic liver disease	42509	7823	1.25084	0.005958
577	8	Diseases of pancreas	192111	35431	1.25354	0.012878
579	8	Intestinal malabsorption	20062	4395	1.489	0.007973
538	8	Gastrointestinal mucositis (ulcerative)	16	3	1.27441	0.000126
251	8	Other disorders of pancreatic internal secretion	125405	26731	1.4488	0.018369
558	8	Other and unspecified noninfectious gastroenteritis and colitis	415537	87734	1.43505	0.032784
564	8	Functional digestive disorders, not elsewhere classified	281913	58133	1.40158	0.024794
573	8	Other disorders of liver	66633	13330	1.35972	0.010708
750	8	Other congenital anomalies of upper alimentary tract	4462	901	1.37247	0.002862
556	8	Ulcerative colitis	27253	5033	1.25523	0.004851
560	8	Intestinal obstruction without mention of hernia	655880	132209	1.37008	0.035375
562	8	Diverticula of intestine	754839	140084	1.26137	0.02691
566	8	Abscess of anal and rectal regions	15583	2866	1.25007	0.003593
567	8	Peritonitis and retroperitoneal infections	73107	14543	1.35208	0.010981
569	8	Other disorders of intestine	248114	49073	1.34431	0.019917
570	8	Acute and subacute necrosis of liver	9619	2007	1.41816	0.004719
211	8	Benign neoplasm of other parts of digestive system	219700	43540	1.347	0.018867
551	8	Other hernia of abdominal cavity, with gangrene	6982	1308	1.27332	0.002628
552	8	Other hernia of abdominal cavity, with obstruction, but without mention of gangrene	85209	15809	1.26104	0.008793
789	8	Other symptoms involving abdomen and pelvis	319246	68528	1.45899	0.030201
685	8	Pilonidal cyst	1145	236	1.40093	0.001561
935	8	Foreign body in mouth, esophagus, and stomach	14955	2985	1.35665	0.00502
993	9	Effects of air pressure	936	223	1.61934	0.00218
848	9	Other and ill-defined sprains and strains	5289	1181	1.5177	0.004331
938	9	Foreign body in digestive system, unspecified	745	158	1.44148	0.001386
830	9	Dislocation of jaw	531	101	1.29281	0.000776
941	9	Burn of face, head, and neck	2556	588	1.5636	0.003278
947	9	Burn of internal organs	1094	247	1.53458	0.002034
874	9	Open wound of neck	1603	304	1.28899	0.001331
875	9	Open wound of chest (wall)	1241	232	1.27065	0.001097
879	9	Open wound of other and unspecified sites, except limbs	4650	914	1.33599	0.002636
860	9	Traumatic pneumothorax and hemothorax	24755	5165	1.41813	0.007574
869	9	Internal injury to unspecified or ill-defined organs	311	60	1.31129	0.000631
880	9	Open wound of shoulder and upper arm	1514	290	1.30191	0.001351
884	9	Multiple and unspecified open wound of upper limb	2379	517	1.47708	0.002677
887	9	Traumatic amputation of arm and hand (complete) (partial)	605	116	1.3032	0.000858
894	9	Multiple and unspecified open wound of lower limb	830	165	1.35119	0.001164
897	9	Traumatic amputation of leg(s) (complete) (partial)	14401	3219	1.51928	0.007172
896	9	Traumatic amputation of foot (complete) (partial)	694	130	1.27319	0.000828
867	9	Injury to pelvic organs	13539	3085	1.54874	0.007348
949	9	Burn, unspecified	324	63	1.32161	0.000666
958	9	Certain early complications of trauma	20823	4363	1.42413	0.007045
954	9	Injury to other nerve(s) of trunk, excluding shoulder and pelvic girdles	99	19	1.30445	0.000348
922	9	Contusion of trunk	57703	10657	1.25529	0.007069
829	9	Fracture of unspecified bones	2591	558	1.46378	0.002716
818	9	Ill-defined fractures of upper limb	1596	304	1.29464	0.001354
805	9	Fracture of vertebral column without mention of spinal cord injury	153024	31921	1.41783	0.018912
806	9	Fracture of vertebral column with spinal cord injury	6995	1331	1.2933	0.002822
807	9	Fracture of rib(s), sternum, larynx, and trachea	129134	28476	1.49881	0.02072
600	10	Hyperplasia of prostate	853272	157785	1.25686	0.02823
222	10	Benign neoplasm of male genital organs	1285	247	1.30648	0.001264
602	10	Other disorders of prostate	23794	4457	1.27316	0.004851
939	10	Foreign body in genitourinary tract	1072	266	1.68654	0.002586
788	10	Symptoms involving urinary system	734563	136813	1.26592	0.026986
791	10	Nonspecific findings on examination of urine	17312	3490	1.37021	0.005606
257	10	Testicular dysfunction	923	190	1.39914	0.001395
598	10	Urethral stricture	88423	16577	1.27424	0.009412
603	10	Hydrocele	22686	4376	1.31108	0.005394
604	10	Orchitis and epididymitis	22313	4776	1.45484	0.007822
605	10	Redundant prepuce and phimosis	14864	2892	1.32243	0.004524
608	10	Other disorders of male genital organs	21885	4355	1.35254	0.006004
459	11	Other disorders of circulatory system	128915	28162	1.4848	0.020121
444	11	Arterial embolism and thrombosis	211733	57401	1.84264	0.044965
443	11	Other peripheral vascular disease	448081	126316	1.91607	0.071776
437	11	Other and ill-defined cerebrovascular disease	278846	52087	1.26962	0.016554
433	11	Occlusion and stenosis of precerebral arteries	504661	104113	1.40221	0.03352
441	11	Aortic aneurysm and dissection	225953	72251	2.17338	0.064718
448	11	Disease of capillaries	5832	1416	1.65027	0.005713
453	11	Other venous embolism and thrombosis	242393	45474	1.27512	0.015727
458	11	Hypotension	408444	84399	1.40447	0.03021
447	11	Other disorders of arteries and arterioles	84777	20137	1.61445	0.020646
442	11	Other aneurysm	50767	14367	1.92351	0.023981
557	11	Vascular insufficiency of intestine	85805	19633	1.55519	0.018768
137	12	Late effects of tuberculosis	9077	3805	2.84919	0.020271
987	13	Toxic effect of other gases, fumes, or vapors	3784	1340	2.40693	0.009956
984	13	Toxic effect of lead and its compounds (including fumes)	136	30	1.49931	0.00067
909	13	Late effects of other and unspecified external causes	7084	1343	1.28856	0.002794
983	13	Toxic effect of corrosive aromatics, acids, and caustic alkalis	724	187	1.75554	0.002338
965	13	Poisoning by analgesics, antipyretics, and antirheumatics	8881	2189	1.6753	0.007322
967	13	Poisoning by sedatives and hypnotics	3367	946	1.90966	0.006072
969	13	Poisoning by psychotropic agents	16913	4084	1.64125	0.009598
977	13	Poisoning by other and unspecified drugs and medicinal substances	4469	1066	1.62127	0.004778
980	13	Toxic effect of alcohol	1975	501	1.72417	0.003702
982	13	Toxic effect of solvents other than petroleum based	251	57	1.54351	0.00099
966	13	Poisoning by anticonvulsants and anti-Parkinsonism drugs	7413	1667	1.52845	0.005235
964	13	Poisoning by agents primarily affecting blood constituents	2684	604	1.52955	0.003156
970	13	Poisoning by central nervous system stimulants	134	34	1.72458	0.000965
972	13	Poisoning by agents primarily affecting the cardiovascular system	23510	6335	1.83148	0.014678
973	13	Poisoning by agents primarily affecting the gastrointestinal system	695	158	1.54519	0.001653
974	13	Poisoning by water, mineral, and uric acid metabolism drugs	6345	4193	4.49161	0.031998
975	13	Poisoning by agents primarily acting on the smooth and skeletal muscles and respiratory system	3272	2339	4.85876	0.025392
979	13	Poisoning by other vaccines and biological substances	56	13	1.57784	0.000497
978	13	Poisoning by bacterial vaccines	60	16	1.8125	0.000724
986	13	Toxic effect of carbon monoxide	2153	484	1.52795	0.002818
976	13	Poisoning by agents primarily affecting skin and mucous membrane, ophthalmological, otorhinolaryngological, and dental drugs	618	115	1.26479	0.000757
985	13	Toxic effect of other metals	772	167	1.47031	0.001503
961	13	Poisoning by other anti-infectives	478	93	1.3224	0.000811
962	13	Poisoning by hormones and synthetic substitutes	4582	928	1.37658	0.002933
968	13	Poisoning by other central nervous system depressants and anesthetics	527	108	1.39291	0.001037
971	13	Poisoning by drugs primarily affecting the autonomic nervous system	754	164	1.47836	0.001511
990	13	Effects of radiation, unspecified	7175	1623	1.53747	0.005238
960	13	Poisoning by antibiotics	1931	466	1.64026	0.003236
296	14	Episodic mood disorders	276016	54208	1.33487	0.020453
301	14	Personality disorders	45249	9662	1.45133	0.011062
294	14	Persistent mental disorders due to conditions classified elsewhere	59387	11098	1.27017	0.00759
295	14	Schizophrenic disorders	75050	14471	1.31056	0.009814
298	14	Other nonorganic psychoses	360209	67920	1.2816	0.019714
310	14	Specific nonpsychotic mental disorders due to brain damage	267756	52369	1.32936	0.019808
312	14	Disturbance of conduct, not elsewhere classified	5081	1117	1.49421	0.004053
313	14	Disturbance of emotions specific to childhood and adolescence	196	46	1.59518	0.000958
316	14	Psychic factors associated with diseases classified elsewhere	1154	268	1.57848	0.00226
293	14	Transient mental disorders due to conditions classified elsewhere	173046	35176	1.38164	0.018383
300	14	Anxiety, dissociative and somatoform disorders	378100	95109	1.70972	0.05094
309	14	Adjustment reaction	61409	13952	1.54424	0.015549
311	14	Depressive disorder, not elsewhere classified	272524	65254	1.62746	0.038077
306	14	Physiological malfunction arising from mental factors	14199	3481	1.66631	0.009137
308	14	Acute reaction to stress	9983	1884	1.28271	0.00325
304	15	Drug dependence	23902	7953	2.26155	0.022454
291	15	Alcohol-induced mental disorders	67326	21563	2.17688	0.035215
303	15	Alcohol dependence syndrome	169507	54373	2.18024	0.056258
292	15	Drug-induced mental disorders	69745	16668	1.62435	0.019016
305	15	Nondependent abuse of drugs	255495	106627	2.83657	0.107839
347	16	Cataplexy and narcolepsy	2799	562	1.36472	0.00222
333	17	Other extrapyramidal disease and abnormal movement disorders	61009	11798	1.31439	0.008953
334	17	Spinocerebellar disease	10105	2154	1.44883	0.005192
345	17	Epilepsy and recurrent seizures	105622	24102	1.55099	0.020681
348	17	Other conditions of brain	96019	20885	1.47838	0.017113
349	17	Other and unspecified disorders of the nervous system	33639	6535	1.32042	0.006768
356	17	Hereditary and idiopathic peripheral neuropathy	60690	13404	1.50116	0.014234
359	17	Muscular dystrophies and other myopathies	13868	4335	2.12463	0.015242
355	17	Mononeuritis of lower limb	34123	6749	1.34431	0.007325
353	17	Nerve root and plexus disorders	9316	2012	1.46794	0.005197
339	17	Other headache syndromes	9	3	2.26562	0.000437
728	17	Disorders of muscle, ligament, and fascia	79334	15952	1.36667	0.011916
260	18	Kwashiorkor	10905	2880	1.79505	0.009554
261	18	Nutritional marasmus	21663	7320	2.29669	0.02197
262	18	Other severe protein-calorie malnutrition	9514	2810	2.00748	0.011307
269	18	Other nutritional deficiencies	11367	2744	1.64077	0.007861
263	18	Other and unspecified protein-calorie malnutrition	353293	97949	1.8844	0.0613
783	18	Symptoms concerning nutrition, metabolism, and development	104880	26524	1.71892	0.026888
273	18	Disorders of plasma protein metabolism	68137	14890	1.48532	0.01461
265	18	Thiamine and niacin deficiency states	1644	441	1.82325	0.00384
271	18	Disorders of carbohydrate transport and metabolism	36268	8473	1.5879	0.012896
264	18	Vitamin A deficiency	125	27	1.46812	0.000602
267	18	Ascorbic acid deficiency	174	56	2.1875	0.001802
268	18	Vitamin D deficiency	1904	423	1.51002	0.00256
270	18	Disorders of amino-acid transport and metabolism	2035	427	1.42617	0.002211
253	19	Disorders of the pituitary gland and its hypothalamic control	55989	12183	1.47897	0.013064
255	19	Disorders of adrenal glands	34148	9669	1.92453	0.019677
242	19	Thyrotoxicosis with or without goiter	50959	10162	1.3554	0.009246
258	19	Polyglandular dysfunction and related disorders	2360	439	1.26433	0.001477
276	19	Disorders of fluid, electrolyte, and acid-base balance	3606144	765112	1.44209	0.113529
275	19	Disorders of mineral metabolism	147726	29301	1.34814	0.015479
705	20	Disorders of sweat glands	1974	386	1.32907	0.001682
739	20	Nonallopathic lesions, not elsewhere classified	8577	2186	1.7323	0.007803
690	20	Erythematosquamous dermatosis	8018	1844	1.56316	0.005802
103	20	Pinta	853308	157794	1.25688	0.028233
110	20	Dermatophytosis	4359036	834409	1.30106	0.088612
782	20	Symptoms involving skin and other integumentary tissue	149732	30069	1.36494	0.016337
693	20	Dermatitis due to substances taken internally	47938	9370	1.32852	0.008289
695	20	Erythematous conditions	25936	5270	1.38107	0.007066
684	20	Impetigo	2586	552	1.45084	0.002637
686	20	Other local infections of skin and subcutaneous tissue	18980	3630	1.29993	0.004756
691	20	Atopic dermatitis and related conditions	2904	670	1.56815	0.003522
692	20	Contact dermatitis and other eczema	43789	9098	1.41218	0.009938
696	20	Psoriasis and similar disorders	30617	6889	1.52933	0.010666
698	20	Pruritus and related conditions	17003	3618	1.44628	0.006698
704	20	Diseases of hair and hair follicles	3369	621	1.25285	0.001688
706	20	Diseases of sebaceous glands	15301	3402	1.5112	0.007278
707	20	Chronic ulcer of skin	460732	92795	1.36894	0.029327
703	20	Diseases of nail	19225	4356	1.54003	0.008619
403	21	Hypertensive chronic kidney disease	197519	44140	1.51891	0.02673
580	21	Acute glomerulonephritis	20229	5075	1.70518	0.011545
581	21	Nephrotic syndrome	24399	4853	1.35191	0.006329
582	21	Chronic glomerulonephritis	77853	19697	1.71962	0.023165
584	21	Acute renal failure	232379	56395	1.6495	0.036338
585	21	Chronic kidney disease (CKD)	231568	58708	1.72317	0.040388
586	21	Renal failure, unspecified	94363	23396	1.68519	0.024298
587	21	Renal sclerosis, unspecified	3552	760	1.45429	0.003115
588	21	Disorders resulting from impaired renal function	11013	2339	1.44355	0.005356
589	21	Small kidney of unknown cause	801	177	1.50193	0.001634
593	21	Other disorders of kidney and ureter	390484	87472	1.52256	0.038135
656	22	Other fetal and placental problems affecting management of mother	35	7	1.35937	0.000245
449	22	Septic arterial embolism	21	4	1.29464	0.000155
631	22	Other abnormal product of conception	6	2	2.26562	0.000357
637	22	Unspecified abortion	17	4	1.59926	0.000284
639	22	Complications following abortion and ectopic and molar pregnancies	12	5	2.83203	0.00073
649	22	Other conditions or status of the mother complicating pregnancy, childbirth, or the puerperium	3	1	2.26562	0.000252
650	22	Normal delivery	9	2	1.51042	0.000176
652	22	Malposition and malpresentation of fetus	18	6	2.26562	0.000618
662	22	Long labor	5	1	1.35937	9.2e-05
669	22	Other complications of labor and delivery, not elsewhere classified	3	1	2.26562	0.000252
670	22	Major puerperal infection	2	1	3.39843	0.00039
672	22	Pyrexia of unknown origin during the puerperium	7	3	2.91294	0.000582
676	22	Other disorders of the breast associated with childbirth and disorders of lactation	6	2	2.26562	0.000357
762	22	Fetus or newborn affected by complications of placenta, cord, and membranes	27	9	2.26562	0.000756
766	22	Disorders relating to long gestation and high birthweight	8	3	2.54883	0.000504
643	22	Excessive vomiting in pregnancy	11	3	1.85369	0.000326
767	22	Birth trauma	715	160	1.52098	0.001602
658	22	Other problems associated with amniotic cavity and membranes	17	6	2.39889	0.000663
644	22	Early or threatened labor	4	1	1.69922	0.000161
665	22	Other obstetrical trauma	13	3	1.56851	0.000236
671	22	Venous complications in pregnancy and the puerperium	651	140	1.46169	0.001355
314	23	Hyperkinetic syndrome of childhood	392	90	1.56051	0.001276
520	23	Disorders of tooth development and eruption	1126	209	1.26159	0.00101
521	23	Diseases of hard tissues of teeth	8778	1733	1.34187	0.003685
749	23	Cleft palate and cleft lip	380	80	1.43092	0.000966
748	23	Congenital anomalies of respiratory system	1197	380	2.15774	0.004607
742	23	Other congenital anomalies of nervous system	3617	686	1.28909	0.002
779	23	Other and ill-defined conditions originating in the perinatal period	84	20	1.6183	0.000652
768	23	Intrauterine hypoxia and birth asphyxia	27	9	2.26562	0.000756
777	23	Perinatal disorders of digestive system	16	3	1.27441	0.000126
770	23	Other respiratory conditions of fetus and newborn	128	49	2.60193	0.002085
746	23	Other congenital anomalies of heart	10375	2086	1.36658	0.004297
747	23	Other congenital anomalies of circulatory system	13641	2878	1.43401	0.005834
761	23	Fetus or newborn affected by maternal complications of pregnancy	45	12	1.8125	0.000627
776	23	Hematological disorders of fetus and newborn	47	9	1.30153	0.000238
760	23	Fetus or newborn affected by maternal conditions which may be unrelated to present pregnancy	239	48	1.36506	0.000649
330	23	Cerebral degenerations usually manifest in childhood	576	108	1.27441	0.000758
372	24	Disorders of conjunctiva	45184	10238	1.54007	0.013227
373	24	Inflammation of eyelids	7586	1594	1.42819	0.004291
930	24	Foreign body on external eye	584	123	1.43153	0.0012
994	25	Effects of other external causes	2805	598	1.44903	0.002736
302	25	Sexual and gender identity disorders	1949	380	1.3252	0.001651
799	25	Other ill-defined and unknown causes of morbidity and mortality	252851	108257	2.91005	0.11156
797	25	Senility without mention of psychosis	23334	4371	1.27321	0.004805
793	25	Nonspecific abnormal findings on radiological and other examination of body structure	25319	6085	1.63351	0.011606
338	25	Pain, not elsewhere classified	8	2	1.69922	0.000227
792	25	Nonspecific abnormal findings in other body substances	26512	6120	1.56898	0.010667
550	25	Inguinal hernia	221275	43249	1.32847	0.017925
999	25	Complications of medical care, not elsewhere classified	67696	13059	1.31116	0.009336
995	25	Certain adverse effects not elsewhere classified	114261	34730	2.06593	0.041626
307	25	Special symptoms or syndromes, not elsewhere classified	29595	5947	1.3658	0.007247
795	26	Other and nonspecific abnormal cytological, histological, immunological and DNA test findings	16355	4396	1.82691	0.012171
279	26	Disorders involving the immune mechanism	8104	2140	1.79483	0.008233
391	26	Rheumatic fever with heart involvement	2487	572	1.56325	0.003231
392	26	Rheumatic chorea	947	257	1.84456	0.00299
390	26	Rheumatic fever without mention of heart involvement	757	148	1.32885	0.001041
733	27	Other disorders of bone and cartilage	597232	131958	1.50176	0.04566
720	27	Ankylosing spondylitis and other inflammatory spondylopathies	12577	2395	1.29431	0.003798
732	27	Osteochondropathies	1909	352	1.25327	0.001273
737	27	Curvature of spine	61594	15038	1.65944	0.018869
