# Supplementary material for: From comorbidities of chronic obstructive pulmonary disease to identification of shared molecular mechanisms by data integration
Source: BMC Bioinformatics. 2016 Nov 22;17(Suppl 15):23–35. doi: 10.1186/s12859-016-1291-3 (PMC5133493; doi:10.1186/s12859-016-1291-3)
Supplement: Supplementary file 4 — COPD and Disease Groups by gender. For each DGs the co-occurrence of a DG and COPD is studied by gender and also the differences between genders are computed. For each gender the following columns show: prevalence ICD: prevalence of ICD9 code in Medicare. common_diagnoses: prevalence of ICD9 code and COPD simultaneously. RR: COPD-ICD9 code relative risk. Φ: COPD-ICD9 code Φ. %: the proportion of COPD individuals that also are diagnosed with DGs. Additionally differences between Male and Female are computed for RR, Φ and %. And the ratio of the differences and the Male Values. (XLSX 30 kb) [file 12859_2016_1291_MOESM4_ESM.xlsx]

## Sheet: Supp. Table 2. Gender
											Difference: Male-Female
			Male				Female				difference
ID	Name	Description	Prevalence	Common_Diagnoses	RR	F	Prevalence	Common_Diagnoses	RR	F	RR	F
DG1	Respiratory diseases	Diseases of the lower respiratory tract	1838918	591270	1.70616	0.243155	2522687	552359	1.86287	0.222006	-0.156714	0.021149
DG2	Heart diseases	Cardiologic disorders	3177586	729350	1.21797	0.124465	3977621	624680	1.33616	0.128586	-0.118198	-0.004121
DG3	Infectious diseases	Infectious diseases	975690	338786	1.84251	0.189791	1289916	299109	1.97285	0.160545	-0.130337	0.029246
DG4	Malignancies of upper respiratory tract	Malignancies	371478	93990	1.34259	0.044692	306790	49803	1.38115	0.028532	-0.038552	0.01616
DG5	Malignancies of lower respiratory tract	Malignancies of lower respiratory tract	192287	68758	1.89745	0.08278	197691	45686	1.96617	0.05763	-0.068726	0.02515
DG6	Upper respiratory diseases	Diseases of the upper respiratory tract	127931	37343	1.54892	0.041048	202042	40347	1.69901	0.042163	-0.150084	-0.001115
DG7	Hematological alterations	Hematological disorders excluding malignancies	619110	161112	1.38088	0.065771	934650	150047	1.36585	0.050004	0.01503	0.015767
DG8	Digestive alterations	Digestive disorders	1565906	386986	1.31137	0.095388	2514919	383537	1.2975	0.076367	0.013868	0.019021
DG9	Trauma	Traumatic events	136699	37628	1.46064	0.035636	257804	45260	1.49365	0.033763	-0.033018	0.001873
DG10	Genitalia and urinary disorders	Genito-urinary disorders	1174983	226694	1.02378	0.006013	261652	36792	1.19634	0.013532	-0.172565	-0.007519
DG11	Circulation disorders	Vascular disorders	992329	263110	1.40695	0.092624	1141308	197638	1.47331	0.072621	-0.066358	0.020003
DG12	Tuberculosis related alterations	Tuberculosis related disorders	4017	1920	2.53627	0.020124	5060	1885	3.16947	0.020438	-0.633196	-0.000314
DG13	Intoxication / poisoning	Disorders caused by toxic or poisoning substances	35903	12707	1.87806	0.034487	66824	16044	2.04271	0.035844	-0.164648	-0.001357
DG14	Psychiatric disorders	Mental or psychiatric disorders	489891	136430	1.47777	0.072424	1032874	172086	1.4175	0.060434	0.060268	0.01199
DG15	Dependence	Drug or prohibited substances abuse or dependence	281730	102691	1.93417	0.1052	207247	67555	2.77329	0.108368	-0.839111	-0.003168
DG16	Sleep disorders	Parasomias	1344	311	1.22788	0.001726	1455	251	1.4677	0.002362	-0.239812	-0.000636
DG17	Central nervous diseases	Diseases of nervous system	201804	53241	1.39995	0.037827	270422	46444	1.46121	0.032334	-0.061261	0.005493
DG18	Nutrition disorders	Alteration of nutritional and metabolic disorders.	219390	75593	1.82836	0.081826	352161	73297	1.7708	0.062015	0.057554	0.019811
DG19	Endocrine diseases	Endocrine glands disorders	1301483	369100	1.50488	0.136428	2422285	415629	1.45984	0.114803	0.045037	0.021625
DG20	Skin alterations	Diseases involving skin	2445480	540169	1.17209	0.074936	2680584	412501	1.30924	0.083323	-0.137152	-0.008387
DG21	Renal diseases	Acute or chronic renal diseases	479193	128727	1.42546	0.063718	455155	79450	1.48511	0.04469	-0.059653	0.019028
DG22	Pregnancy and delivery disorders	Pregnancy and / or delivery disorders	410	126	1.63073	0.002639	1172	236	1.71321	0.003233	-0.082473	-0.000594
DG23	Chilhood events	Childhood disorders	17024	4305	1.34186	0.00923	23169	3982	1.46224	0.00933	-0.120381	-0.0001
DG24	Eyes disorders	Eye and eyelid diseases	22153	6332	1.51672	0.015921	30339	5411	1.51741	0.011956	-0.000688	0.003965
DG25	Other alterations	Other	387008	117676	1.61348	0.081811	352599	93302	2.25131	0.100739	-0.637827	-0.018928
DG26	Immune system disorders	Disorders involving immune system.	12776	4194	1.74193	0.017346	15767	3284	1.77207	0.012849	-0.030138	0.004497
DG27	Bone and cartilage disorders.	bone and cartilage disorders excluding mineral metabolism	110677	35886	1.72054	0.050035	537148	107037	1.69537	0.069994	0.025163	-0.019959
				COPD prevalence	Total
			male	1025278	XXXX
			female	893108	XXXX
