# Supplementary material for: From comorbidities of chronic obstructive pulmonary disease to identification of shared molecular mechanisms by data integration
Source: BMC Bioinformatics. 2016 Nov 22;17(Suppl 15):23–35. doi: 10.1186/s12859-016-1291-3 (PMC5133493; doi:10.1186/s12859-016-1291-3)
Supplement: Supplementary file 14 — Pathway co-morbidity biomarkers for DG_8. (XLSX 9 kb) [file 12859_2016_1291_MOESM14_ESM.xlsx]

## Sheet: Supp. Table 3
	RR	PHI	BOTH	FWER	Database
KEGG_CELL_ADHESION_MOLECULES_CAMS	159	159	318	0	KEGG
BIOCARTA_INFLAM_PATHWAY	87	87	174	0	Biocarta
REACTOME_INTERFERON_GAMMA_SIGNALING	379	379	758	0	Reactome
PROTEIN_COMPLEX_ASSEMBLY	411	411	822	0.0096	GO
REGULATION_OF_CYTOKINE_PRODUCTION	410	412	822	0.0096	GO
KEGG_VIRAL_MYOCARDITIS	158	158	316	0.0198	KEGG
REACTOME_SIGNALING_BY_ILS	377	377	754	0.0256	Reactome
BIOCARTA_CYTOKINE_PATHWAY	86	86	172	0.0321	Biocarta
REACTOME_CELL_SURFACE_INTERACTIONS_AT_THE_VASCULAR_WALL	378	375	753	0.0375	Reactome
