# Supplementary material for: From comorbidities of chronic obstructive pulmonary disease to identification of shared molecular mechanisms by data integration
Source: BMC Bioinformatics. 2016 Nov 22;17(Suppl 15):23–35. doi: 10.1186/s12859-016-1291-3 (PMC5133493; doi:10.1186/s12859-016-1291-3)
Supplement: Supplementary file 15 — Text-mining analysis by PolySearch. set1 = (“aging”, “age”), set2 = (“smoking”,”smoke”), set3 = (“training”,”train”,”healthy life style”); the results of the queries are shown in Additional file 14: Tables S4, S5 and S6 respectively. (ZIP 97 kb) [file 12859_2016_1291_MOESM15_ESM.zip]

Archive with 3 entries (3 files):
- S3-S14.xlsx
- S3-S15.xlsx
- S3-S16.xlsx
