# Supplementary material for: From comorbidities of chronic obstructive pulmonary disease to identification of shared molecular mechanisms by data integration
Source: BMC Bioinformatics. 2016 Nov 22;17(Suppl 15):23–35. doi: 10.1186/s12859-016-1291-3 (PMC5133493; doi:10.1186/s12859-016-1291-3)
Supplement: Supplementary file 15 — Text-mining analysis by PolySearch. set1 = (“aging”, “age”), set2 = (“smoking”,”smoke”), set3 = (“training”,”train”,”healthy life style”); the results of the queries are shown in Additional file 14: Tables S4, S5 and S6 respectively. (ZIP 97 kb) [file 12859_2016_1291_MOESM15_ESM.zip › S3-S14.xlsx]

## Sheet: Supp. Table 4. Age.
ALGORITHM	ZScore	RScore	Entity ID	Name	Synonyms	Hits
Polysearch	9.4	102 (1,1,4,7)		PAPP A	ASBABP 2; ASBABP2; Aspecific BCL 2 ARE binding protein 3; Aspecific BCL2 ARE binding protein 2; DIPLA 1; DIPLA1; Differentially placenta 1 expressed protein; IGF dependent IGFBP 4 protease…	1 (1,1,4,7)
Polysearch	9.1	99 (1,1,3,9)		TLR4	CD284; CD284 antigen; TLR 4; TLR4; TOLL; Toll like receptor 4; Toll like receptor 4 precursor; hToll…	4 (1,1,3,9)
Polysearch	7.3	81 (1,1,1,1)		GRIN3A	GRIN3A; Glutamate [NMDA] receptor subunit 3A; Glutamate [NMDA] receptor subunit 3A precursor; N methyl D aspartate receptor subtype NR3A; NMDAR L; NR3A; Glutamate [NMDA] receptor subunit 3As; Glutamate [NMDA] receptor subunit 3A precursors…	1 (1,1,1,1)
Polysearch	6.9	77 (0,1,5,27)		muscles	COX 7a M; COX VIIa M; COX7A; COX7A1; COX7A1 protein; COX7AH; COX7AM; Cytochrome c oxidase subunit 7a H…	18 (0,1,5,27)
Polysearch	5.5	62 (0,0,7,27)		hemoglobin (protein family or complex)	Hemoglobin; Hemoglobins	22 (0,0,7,27)
Polysearch	5.4	61 (0,0,3,46)		vascular endothelial growth factor	VEGF; VEGF A; VEGFA; VPF; Vascular endothelial growth factor A; Vascular endothelial growth factor A precursor; Vascular permeability factor; vascular endothelial growth factor…	13 (0,0,3,46)
Polysearch	3.8	45 (0,1,3,5)		S6K1	70 kDa ribosomal protein S6 kinase 1; P70S6K; PS6K; RPS6KB1; RPS6KB1 protein; Ribosomal Protein S6 Kinase; Ribosomal protein S6 kinase 70kDa polypeptide 1; Ribosomal protein S6 kinase I…	1 (0,1,3,5)
Polysearch	3.8	45 (0,1,1,15)		Interleukin 1	Catabolin; IL 1; IL 1 beta; IL 1B; IL1 beta; IL1B; IL1F2; Interleukin 1…	6 (0,1,1,15)
Polysearch	3.3	40 (0,1,2,5)		NMDA receptors (protein family or complex)	Glutamate [NMDA] receptor; Glutamate [NMDA] receptors; N methyl D aspartate receptor; N methyl D aspartate receptors; NMDA receptor; NMDA receptors	4 (0,1,2,5)
Polysearch	3.1	38 (0,0,4,18)		Albumin	ALB; Albumin; PRO0883; PRO0903; PRO1341; PRO1708; PRO2044; PRO2619…	10 (0,0,4,18)
Polysearch	3	37 (0,0,5,12)		CIMT	CIMT; Carotid intimal medial thickness; Carotid intimal medial thicknesses	3 (0,0,5,12)
Polysearch	3	37 (0,1,2,2)		CD14	CD14; PTX 1; PTX1; CDA14; Cd002; ERGIC and golgi 2; ERGIC 2; ERGIC2…	2 (0,1,2,2)
Polysearch	2.8	34 (0,0,1,29)		interleukin 6	26 kd protein; B cell differentiation factor; B cell stimulatory factor 2; BSF 2; BSF2; CDF; CTL differentiation factor; HGF…	14 (0,0,1,29)
Polysearch	2.8	34 (0,1,1,4)		huntingtin	HD; HTT; HD protein; Huntingtin; Huntington disease protein; Huntington's disease protein; IT15; huntingtin (Huntington disease)…	1 (0,1,1,4)
Polysearch	2.7	33 (0,1,1,3)		CD117	C Kit; CD117; CD117 antigen; KIT; KIT oncogene Mast cell growth factor receptor; KIT protein; Mast/stem cell growth factor receptor; Mast/stem cell growth factor receptor precursor…	3 (0,1,1,3)
Polysearch	2.6	32 (0,0,3,17)		Men	ELL; ELL 1; ELL1; ELL_HUMAN; Eleven nineteen lysine rich leukemia protein; Men; RNA polymerase II elongation factor ELL; elongation factor RNA polymerase II…	14 (0,0,3,17)
Polysearch	2.6	32 (0,1,1,2)		PN3	PN3; Peripheral nerve sodium channel 3; SCN10A; Sodium channel protein type 10 subunit alpha; Sodium channel protein type X subunit alpha; Sodium channel voltage gated type X alpha polypeptide; Tetrodotoxin resistant voltage gated sodium channel; Voltage gated sodium channel alpha subunit Nav1.8…	1 (0,1,1,2)
Polysearch	2.5	31 (0,1,1,1)		proinsulin	INS; Insulin; Insulin precursor; Proinsulin; Insulins; Insulin precursors; Proinsulins	1 (0,1,1,1)
Polysearch	2.5	31 (0,1,1,1)		ERp44	ERP44; ERp44; Endoplasmic reticulum protein ERp44; Endoplasmic reticulum resident protein ERp44; TXNDC 4; TXNDC4; Thioredoxin domain containing protein 4; Thioredoxin domain containing protein 4 precursor…	1 (0,1,1,1)
Polysearch	2.4	30 (0,0,4,10)		Col1a2	COL1A2; OI4; Collagen alpha 2(I) chain; Collagen alpha 2(I) chain precursor; osteogenesis imperfecta type IV; Collagen alpha 2(I) chains; Collagen alpha 2(I) chain precursors; osteogenesis imperfecta type IVs	1 (0,0,4,10)
Polysearch 2	7.13	45	PS07855	Paxillin	Paxillin; Paxillins... (Read More)	5 [0, 0, 1, 4]
Polysearch 2	5.96	40	PSF00260	Hemoglobin	Hemoglobin; Hemoglobins... (Read More)	4 [0, 0, 1, 3]
Polysearch 2	4.79	35	PS08058	RALGDS	RALGDS; Ral guanine nucleotide dissociation stimulator; RalGEF; Ral guanine nucleotide dissociation stimulators; RalGEFs; Ral guanine nucleotide dissociation stimulator isoform 1; Ral guanine nucleoti... (Read More)	3 [0, 0, 1, 2]
Polysearch 2	3.61	30	PS16725	Alpha-type CGRP	Alpha-type CGRP; CGRP; CALC-1; CALC1; CALCA; CGRP-1; CGRP-I; CGRP1; CT calcitonin gene related peptide; Calcitonin; Calcitonin gene-related peptide 1; Calcitonin gene-related peptide 1 precursor; Calc... (Read More)	2 [0, 0, 1, 1]
Polysearch 2	3.61	30	PS23800	ARID domain-containing protein 1A	ARID domain-containing protein 1A; P270; ARID1A; AT rich interactive domain 1A; AT rich interactive domain 1A (SWI- like); AT rich interactive domain 1A (SWI-like); AT rich interactive domain 1A isofo... (Read More)	2 [0, 0, 1, 1]
Polysearch 2	2.44	25	PS12850	SRCASM	SRCASM; Src activating and signaling molecule protein; TOM1 like 1; TOM1-like 1 protein; TOM1L1; Target of myb like 1 protein; target of myb1 (chicken) homolog-like 1; target of myb1-like 1 (chicken);... (Read More)	1 [0, 0, 1, 0]
Polysearch 2	2.44	25	PS10051	SH2 domain protein C1	SH2 domain protein C1; SHC (Src homology 2 domain containing) transforming protein 1; SHC-1; SHC-transforming protein 1; SHC1; SHCA; Src homology 2 domain-containing-transforming protein C1; p52SHC; p... (Read More)	1 [0, 0, 1, 0]
Polysearch 2	2.44	25	PSF00319	PI3 kinase	PI3 kinase; PI3 kinases; PI3K; Phosphatidylinositol 3 kinase; Phosphatidylinositol 3 kinases; Phosphatidylinositol-4,5-bisphosphate 3-kinase; Phosphatidylinositol-4,5-bisphosphate 3-kinases... (Read More)	1 [0, 0, 1, 0]
Polysearch 2	2.44	25	PS06478	PGA-5	PGA-5; PGA5; Pepsinogen; Pepsinogen 5; Pepsinogens; Pepsinogen 5s... (Read More)	1 [0, 0, 1, 0]
Polysearch 2	2.44	25	PS04489	NARP	NARP; NP-II; NPTX-2; NPTX2; Neuronal pentraxin II; Neuronal pentraxin-2; Neuronal pentraxin-2 precursor; Pentraxin II; Neuronal pentraxin IIs; Neuronal pentraxin-2s; Neuronal pentraxin-2 precursors; P... (Read More)	1 [0, 0, 1, 0]
Polysearch 2	2.44	25	PS06371	Mystique	Mystique; PDLIM-2; PDLIM2; PDZ and LIM domain 2; PDZ and LIM domain 2 (mystique); PDZ and LIM domain protein 2; PDZ-LIM protein; PDZ-LIM protein mystique; PP6345; PDZ and LIM domain 2s; PDZ and LIM do... (Read More)	1 [0, 0, 1, 0]
Polysearch 2	2.44	25	PS20244	Epoetin	Epoetin; Erythropoietin; Erythropoietin precursor; Epoetins; Erythropoietins; Erythropoietin precursors... (Read More)	1 [0, 0, 1, 0]
Polysearch 2	2.44	25	PS19870	Crinkled homolog	Crinkled homolog; EDAR associated death domain; EDAR-associated death domain protein; EDARADD; Ectodysplasin A receptor associated adapter protein; EDAR associated death domains; EDAR-associated death... (Read More)	1 [0, 0, 1, 0]
Polysearch 2	2.44	25	PS08009	Cell cycle checkpoint control protein RAD9A	Cell cycle checkpoint control protein RAD9A; DNA repair exonuclease rad9 homolog A; RAD-9; RAD9; RAD9 (S. pombe) homolog; RAD9 cell cycle checkpoint control protein; RAD9 homolog A (S. pombe); RAD9A; ... (Read More)	1 [0, 0, 1, 0]
Polysearch 2	2.44	25	PS16749	Autoantigen Ro	Autoantigen Ro; ERP60; CALR; CRP55; CRTC; Calregulin; Calreticulin; Calreticulin precursor; HACBP; cC1qR; grp60; Calregulins; Calreticulins; Calreticulin precursors; cC1qRs; grp60s; Sicca syndrome ant... (Read More)	1 [0, 0, 1, 0]
