# Supplementary material for: From comorbidities of chronic obstructive pulmonary disease to identification of shared molecular mechanisms by data integration
Source: BMC Bioinformatics. 2016 Nov 22;17(Suppl 15):23–35. doi: 10.1186/s12859-016-1291-3 (PMC5133493; doi:10.1186/s12859-016-1291-3)
Supplement: Supplementary file 15 — Text-mining analysis by PolySearch. set1 = (“aging”, “age”), set2 = (“smoking”,”smoke”), set3 = (“training”,”train”,”healthy life style”); the results of the queries are shown in Additional file 14: Tables S4, S5 and S6 respectively. (ZIP 97 kb) [file 12859_2016_1291_MOESM15_ESM.zip › S3-S15.xlsx]

## Sheet: Supp. Table 5. Smoking
ALGORITHM	ZScore	RScore	Entity ID	Name	Synonyms
Polysearch	9.3	262 (0,2,19,117)		EGFR	EGF receptor; EGFR; EGFR protein; ERBB; ERBB 1; ERBB1; Epidermal growth factor receptor; Epidermal growth factor receptor isoform a variant…	32 (0,2,19,117)
Polysearch	8.6	244 (1,5,6,39)		ADIPOQ	30 kDa adipocyte complemen related protein; 30 kDa adipocyte complement related protein; ACDC; ACRP30; ADIPOQ; APM 1; APM1; Adipocyte C1Q and collagen domain containing…	8 (1,5,6,39)
Polysearch	8	229 (2,4,4,9)		glutathione peroxidase 1	Cellular glutathione peroxidase; GPX1; GPx 1; GSHPX1; GSHPx 1; Glutathione peroxidase 1; GPx 1s; GSHPx 1s…	1 (2,4,4,9)
Polysearch	5.9	172 (2,2,3,7)		STAT3	APRF; Acute phase response factor; STAT 3; STAT3; Signal transducer and activator of transcription 3; signal transducer and activator of transcription 3 (acute phase response factor); signal transducer and activator of transcription 3 isoform 1; Acute phase response factors…	4 (2,2,3,7)
Polysearch	4.6	136 (1,2,5,11)		Klotho	KL; Klotho; Klotho peptide; Klotho precursor; Klothos; Klotho peptides; Klotho precursors	1 (1,2,5,11)
Polysearch	4.5	132 (1,2,3,17)		Acetylcholine Receptor (protein family or complex)	Acetylcholine receptor; Acetylcholine receptors	15 (1,2,3,17)
Polysearch	3.9	117 (1,2,2,7)		POU2AF1	B cell specific coactivator OBF 1; BOB 1; BOB1; OBF 1; OBF1; OCA B; OCAB; OCT binding factor 1…	1 (1,2,2,7)
Polysearch	3.8	115 (1,2,2,5)		Melanocortin 4 receptor	MC4 R; MC4R; MCR receptor; Melanocortin 4 receptor; Melanocortin receptor 4; MCR receptors; Melanocortin 4 receptors; Melanocortin receptor 4s	1 (1,2,2,5)
Polysearch	3.8	115 (1,2,2,5)		FGF19	FGF 19; FGF19; Fibroblast growth factor 19; Fibroblast growth factor 19 precursor; UNQ334/PRO533; Fibroblast growth factor 19s; Fibroblast growth factor 19 precursors	1 (1,2,2,5)
Polysearch	3.5	107 (0,0,15,32)		C reactive protein	C reactive protein; PTX 1; PTX1; C reactive protein precursor; CRP; C reactive protein precursors	30 (0,0,15,32)
Polysearch	3.3	101 (0,1,5,51)		IL 6	26 kd protein; B cell differentiation factor; B cell stimulatory factor 2; BSF 2; BSF2; CDF; CTL differentiation factor; HGF…	25 (0,1,5,51)
Polysearch	3.1	94 (1,1,3,4)		NAT2	ATA 1; NAT2; SAT1; ATA1; Amino acid transporter system A1; N system amino acid transporter 2; SLC38A1; SLC38A1 protein…	2 (1,1,3,4)
Polysearch	3	93 (1,1,3,3)		CYP3A5	CP35; PCN 3; PCN3; CYP3A5; CYPIIIA 5; CYPIIIA5; Cytochrome P450 3A5; Cytochrome P450 subfamily 3A polypeptide 5…	1 (1,1,3,3)
Polysearch	3	93 (1,1,3,3)		CYP1A1	AHH; AHRR; Arylhydrocarbon hydroxylase; CP11; CYP 1; CYP1; CYP1A1; CYPIA 1…	1 (1,1,3,3)
Polysearch	2.8	87 (0,0,10,37)		hemoglobin (protein family or complex)	Hemoglobin; Hemoglobins	30 (0,0,10,37)
Polysearch	2.6	82 (1,1,1,2)		protocadherin (protein family or complex)	Protocadherin; Protocadherins	1 (1,1,1,2)
Polysearch	2.6	81 (1,1,1,1)		SLC25A21	Mitochondrial 2 oxodicarboxylate carrier; ODC 1; ODC1; ODC; Oxodicarboxylate carrier; SLC25A21; Solute carrier family 25 member 21; Oxodicarboxylate carriers…	1 (1,1,1,1)
Polysearch	2.6	81 (1,1,1,1)		SCGB3A1	Cytokine HIN 1; Hin1; Cytokine HIN1; HIN 1; High in normal 1; LU105; PNSP2; PnSP 2…	1 (1,1,1,1)
Polysearch	2.4	75 (0,0,8,35)		Men	ELL; ELL 1; ELL1; ELL_HUMAN; Eleven nineteen lysine rich leukemia protein; Men; RNA polymerase II elongation factor ELL; elongation factor RNA polymerase II…	29 (0,0,8,35)
Polysearch	2.3	72 (0,2,3,7)		CHRNA5	Acetylcholine receptor neuronal nicotinic alpha 5 subunit; CHRNA 5; CHRNA5; Cholinergic receptor neuronal nicotinic alpha polypeptide 5; NACHRA 5; NACHRA5; Neuronal acetylcholine receptor protein subunit alpha 5; Neuronal acetylcholine receptor protein subunit alpha 5 precursor…	6 (0,2,3,7)
Polysearch	1.7	58 (0,0,5,33)		Leptin	LEP; Leptin; Leptin precursor; OB; OBS; Obese protein; Obesity factor; leptin (murine obesity homolog)…	8 (0,0,5,33)
Polysearch	1.6	55 (0,1,2,20)		microRNA	MIRN410; hsa mir 410; microRNA; hsa mir 410s; microRNAs	8 (0,1,2,20)
Polysearch	1.6	55 (0,1,4,10)		CYP2A6	CPA 6; CPA6; Flavoprotein linked monooxygenase; CYP2A; P450C2A; P450PB; CYP2A3; CYP2A6…	3 (0,1,4,10)	Hits
Polysearch 2	21.09	280	PS29356	Pulmonary function	Pulmonary function; Pulmonary functions... (Read More)	16 [0, 0, 10, 6]
Polysearch 2	5.49	90	PS12745	Cachectin	Cachectin; TNF alpha; TNF-a; TNFA; TNFSF-2; TNFSF2; TNFalpha; Tumor necrosis factor; Tumor necrosis factor ligand superfamily member 2; Tumor necrosis factor precursor; tumor necrosis factor alpha; TN... (Read More)	10 [0, 0, 2, 8]
Polysearch 2	5.08	85	PS18506	BARS	BARS; C-terminal binding protein 1; CTBP; CTBP-1; CTBP1; CTBP1 protein; C-terminal binding protein 1s; CTBP1 proteins; C-terminal binding protein 1 isoform 1; C-terminal binding protein 1 isoform 2; M... (Read More)	9 [0, 0, 2, 7]
Polysearch 2	3.85	70	PSF00260	Hemoglobin	Hemoglobin; Hemoglobins... (Read More)	6 [0, 0, 2, 4]
Polysearch 2	3.44	65	PSF00228	Ferritin	Ferritin; Ferritins... (Read More)	5 [0, 0, 2, 3]
Polysearch 2	3.44	65	PS16823	CARS	CARS; CYSRS; Cysteine tRNA ligase; Cysteine translase; Cysteine--tRNA ligase; Cysteine-tRNA ligase isoform a variant; Cysteine-tRNA ligase isoform b variant; Cysteinyl-tRNA synthetase; MGC 11246; cyst... (Read More)	5 [0, 0, 2, 3]
Polysearch 2	3.03	60	PS13416	LTRPC-6	LTRPC-6; LTRPC6; Long transient receptor potential channel 6; TRPM-8; TRPM8; TRPP-8; TRPP8; Transient receptor potential cation channel subfamily M member 8; Transient receptor potential-p8; Trp-p8; m... (Read More)	4 [0, 0, 2, 2]
Polysearch 2	2.62	55	PSF00302	NF-kappa-B	NF-kappa-B; NFKB; NFkappaB; Nuclear factor NF-kappa-B... (Read More)	3 [0, 0, 2, 1]
Polysearch 2	2.21	50	PS17768	Ah receptor	Ah receptor; Aryl hydrocarbon receptor; Aryl hydrocarbon receptor precursor; Dioxin receptor; Ah receptors; AhRs; Aryl hydrocarbon receptors; Aryl hydrocarbon receptor precursors; Dioxin receptors; bH... (Read More)	2 [0, 0, 2, 0]
Polysearch 2	1.8	45	PS23109	HMOX-1	HMOX-1; HMOX1; HMOX1 protein; HO-1; Heme oxygenase (Decycling) 1; Heme oxygenase (Decyclizing) 1; Heme oxygenase 1; bK286B10; HMOX1 proteins; Heme oxygenase (Decycling) 1s; Heme oxygenase (Decyclizing... (Read More)	5 [0, 0, 1, 4]
Polysearch 2	1.8	45	PS24213	D-myo-inositol-3-phosphate synthase	D-myo-inositol-3-phosphate synthase; ISYNA-1; ISYNA1; Inositol 1-phosphate synthase; Myo inositol 1 phosphate synthase A1; Inositol 1-phosphate synthases; Myo inositol 1 phosphate synthase A1s; inosit... (Read More)	5 [0, 0, 1, 4]
Polysearch 2	1.39	40	PS22583	H2A.X	H2A.X; H2A/X; H2AFX; H2AX; H2AX histone; Histone H2A.x; gamma H2AX; H2AX histones; Histone H2A.xes; gamma H2AXes; H2A histone family, member X... (Read More)	4 [0, 0, 1, 3]
