# Supplementary material for: From comorbidities of chronic obstructive pulmonary disease to identification of shared molecular mechanisms by data integration
Source: BMC Bioinformatics. 2016 Nov 22;17(Suppl 15):23–35. doi: 10.1186/s12859-016-1291-3 (PMC5133493; doi:10.1186/s12859-016-1291-3)
Supplement: Supplementary file 15 — Text-mining analysis by PolySearch. set1 = (“aging”, “age”), set2 = (“smoking”,”smoke”), set3 = (“training”,”train”,”healthy life style”); the results of the queries are shown in Additional file 14: Tables S4, S5 and S6 respectively. (ZIP 97 kb) [file 12859_2016_1291_MOESM15_ESM.zip › S3-S16.xlsx]

## Sheet: Supp. Table 6. Training.
ALGORITHM	ZScore	RScore	Entity ID	Name	Synonyms
Polysearch	9.7	142 (0,0,17,57)		Muscles	COX 7a M; COX VIIa M; COX7A; COX7A1; COX7A1 protein; COX7AH; COX7AM; Cytochrome c oxidase subunit 7a H…	38 (0,0,17,57)
Polysearch	6.2	92 (1,1,2,7)		elastin	ELN; WS; WBS; Elastin; Elastin precursor; SVAS; Tropoelastin; Elastins…	2 (1,1,2,7)
Polysearch	6.1	91 (1,1,1,11)		catalase	CAT; Catalase; Erythrocyte derived growth promoting factor; Carnitine O acetyltransferase; Carnitine acetylase; Carnitine acetyltransferase; CAT; Catalases…	8 (1,1,1,11)
Polysearch	6	90 (1,1,1,10)		superoxide dismutase	IPO B; Indophenoloxidase B; MNSOD; Manganese superoxide dismutase; Manganese containing superoxide dismutase; Mangano superoxide dismutase; Mn superoxide dismutase; Mn SOD…	9 (1,1,1,10)
Polysearch	5.5	82 (1,1,1,2)		cathepsin K	CTS02; CTSK; CTSK protein; CTSO; CTSO 1; CTSO 2; CTSO1; CTSO2…	1 (1,1,1,2)
Polysearch	5.4	81 (1,1,1,1)		plasmin	PL; PNLIP; Pancreatic lipase; Pancreatic triacylglycerol lipase; Pancreatic triacylglycerol lipase precursor; PL; Pancreatic lipases; Pancreatic triacylglycerol lipases…	1 (1,1,1,1)
Polysearch	4.6	70 (0,1,6,15)		IL 6	26 kd protein; B cell differentiation factor; B cell stimulatory factor 2; BSF 2; BSF2; CDF; CTL differentiation factor; HGF…	8 (0,1,6,15)
Polysearch	2.9	47 (0,1,3,7)		CX3CL1	A 152E5.2; NTN; ABCD 3; ABCD3; C3XKine; CX3C membrane anchored chemokine; CX3CL1; CXC 3…	2 (0,1,3,7)	Hits
Polysearch 2	7.39	180	PS18207	COX 7a M	COX 7a M; COX VIIa-M; COX7A; COX7A1; COX7A1 protein; COX7AH; COX7AM; Cytochrome c oxidase subunit 7a H; Cytochrome c oxidase subunit VIIa polypeptide 1; Cytochrome c oxidase subunit VIIa-H; cytochrome... (Read More)	12 [0, 0, 6, 6]
