# Supplementary material for: From comorbidities of chronic obstructive pulmonary disease to identification of shared molecular mechanisms by data integration
Source: BMC Bioinformatics. 2016 Nov 22;17(Suppl 15):23–35. doi: 10.1186/s12859-016-1291-3 (PMC5133493; doi:10.1186/s12859-016-1291-3)
Supplement: Supplementary file 16 — Data-sets selected to investigate genes in the context of aging, smoking and life-style. (XLSX 33 kb) [file 12859_2016_1291_MOESM16_ESM.xlsx]

## Sheet: Supp. Table 7. HTS analysis.
		Publication	GEO term	# Samples	Type	Publication	Notes
Smoking	Gene Expression	Tilley et al, 2011	GSE11784	171	Cross-sectional	Tilley AE, O'Connor TP, Hackett NR, Strulovici-Barel Y et al. Biologic phenotyping of the human small airway epithelial response to cigarette smoking. PLoS One 2011;6(7)
		Boyle et al, 2010	GSE17913	79	Cross-sectional	Boyle JO, Gümüs ZH, Kacker A, Choksi VL et al. Effects of cigarette smoke on the human oral mucosal transcriptome. Cancer Prev Res (Phila) 2010 Mar;3(3):266-78	Only provided first 53 probes
	DNA Methylation	Tsaprouni et al, 2014	GSE50660	464	Cross-sectional	Tsaprouni LG, Yang TP, Bell J, Dick KJ et al. Cigarette smoking reduces DNA methylation levels at multiple genomic loci but the effect is partially reversible upon cessation. Epigenetics 2014 Oct;9(10):1382-96.
		Dogan et al, 2014	GSE53045	111	Cross-sectional	Dogan MV, Shields B, Cutrona C, Gao L et al. The effect of smoking on DNA methylation of peripheral blood mononuclear cells from African American women. BMC Genomics 2014 Feb 22;15:151.
Aging	Gene Expression	Peters et al, 2015	GSE58137	359	Cross-sectional	http://www.ncbi.nlm.nih.gov/pubmed/26490707
		Lindholm et al, 2014	GSE40279	656	Cross-sectional	http://www.ncbi.nlm.nih.gov/pubmed/23177740
	DNA Methylation	Teschendorff et al, 2010	GSE41037	261	Cross-sectional	http://genome.cshlp.org/content/20/4/440.long
		Hannum et al, 2013	GSE40279	656	Cross-sectional	http://www.ncbi.nlm.nih.gov/pubmed/23177740
Physical Activity	Gene Expression	Lindholm et al, 2014			Paired
	DNA Methylation	Lindholm et al, 2014			Paired
